# Supplementary material for: Circulating tumor DNA is detectable in canine histiocytic sarcoma, oral malignant melanoma, and multicentric lymphoma
Source: Sci Rep. 2021 Jan 13;11:877. doi: 10.1038/s41598-020-80332-y (PMC7806858; doi:10.1038/s41598-020-80332-y)
Supplement: Supplementary file 2 — Supplementary Information 2. [file 41598_2020_80332_MOESM2_ESM.xlsx]

## Sheet: title page
Title	Circulating tumor DNA is detectable in canine histiocytic sarcoma, oral malignant melanoma and multicentric lymphoma
Autors	Anaïs Prouteau, Jérôme Alexandre Denis, Pauline De Fornel, Edouard Cadieu, Thomas Derrien, Camille Kergal, Nadine Botherel, Ronan Ulvé, Mélanie Rault, Amira Bouzidi, Romain François, Laetitia Dorso, Alexandra Lespagnol, Patrick Devauchelle, Jérôme Abadie, Catherine André and Benoît Hédan*

## Sheet: Supplementary table 1
Id Number	Pathology	Tumor location	Clinical presentation/WHO stage *	Breed	Age at sampling (years)	Tumor tissue available	cfDNA concentration (ng/ml)	Detection of somatic PTP alteration in tumor	Detection of somatic PTP alteration in cfADN	Tumoral fractional abundance in cfADN (% hotspot mutated and confidence interval)	Maximal sensitivity of the assay (%)
13766	histiocytic sarcoma	skin	disseminated and external	Bernese mountain dog	5.0137	Yes	418.393	No	No	0	0.180427
18705	histiocytic sarcoma	skin	disseminated and external	Bernese mountain dog	9.84384	Yes	845.036	No	No	0	0.421174
18881	histiocytic sarcoma	skin	disseminated and external	Bernese mountain dog	7.20822	Yes	45.1532	Yes	Yes	2,2 PTPN11-1 [0-4,6]	1.67713
17447	histiocytic sarcoma	liver	disseminated and internal	Bernese mountain dog	6.76164	Yes	424.875	No	No	0	0.363832
18393	histiocytic sarcoma	liver spleen	disseminated and internal	Bernese mountain dog	8.81918	Yes	768.125	No	No	0	0.408721
18716	histiocytic sarcoma	lung liver	disseminated and internal	Bernese mountain dog	4.92603	Yes	188.1	Yes	No	0	0.393514
18878	histiocytic sarcoma	spleen, mesenteric lymph nodes	disseminated and internal	Bernese mountain dog	8.2137	Yes	376.035	No	No	0	0.524137
11883	histiocytic sarcoma	lung liver	disseminated and internal	Bernese mountain dog	7.75616	Yes	40.4035	Yes	Yes	1,47 PTPN11-1 [0-2,96] and 2,54 PTPN11-2 [0,63-4,44]	0.361769
13789	histiocytic sarcoma	lung liver	disseminated and internal	Bernese mountain dog	8.90411	Yes	791.312	Yes	Yes	16,0 PTPN11-1 [14,8-17,2]	0.0898147
5029	histiocytic sarcoma	lung liver kidney	disseminated and internal	Bernese mountain dog	9.42466	Yes	8.07727	Yes	Yes	3,62 PTPN11-1 [0-9,02] and 24,2 PTPN11-2 [14,1-34,3]	1.58478
18743	histiocytic sarcoma	liver spleen	disseminated and internal	Bernese mountain dog	7.66849	Yes	122.595	Yes	Yes	30,8 PTPN11-1 [23-38]	0.721929
13754	histiocytic sarcoma	liver spleen	disseminated and internal	Bernese mountain dog	7.02466	Yes	121.275	Yes	Yes	33,0 PTPN11-1 [24-42]	0.508543
14414	histiocytic sarcoma	lung liver spleen	disseminated and internal	Bernese mountain dog	5.2274	Yes	885.225	Yes	Yes	36,1 PTPN11-1 [33,8-38,5]	0.186555
13061	histiocytic sarcoma	lung liver spleen	disseminated and internal	Bernese mountain dog	6.0137	Yes	77.2793	Yes	Yes	6,6 PTPN11-1 [3,9-9,4]	0.27095
18736	histiocytic sarcoma	lung spleen	disseminated and internal	Bernese mountain dog	7	Yes	143.546	Yes	Yes	4,86 PTPN11-1 [0,94-8,77]	0.795758
19265	histiocytic sarcoma	spleen kidney	disseminated and internal	Bernese mountain dog	7.11233	Yes	22.13	Yes	Yes	0,89 PTPN11-1 [0,08-1,7]	0.531374
18421	histiocytic sarcoma	lung liver	disseminated and internal	Bernese mountain dog	6.12603	No	240.326		No	0	0.596164
18405	histiocytic sarcoma		localized and external	Bernese mountain dog	8.76164	Yes	83.7739	No	No	0	1.30324
18773	histiocytic sarcoma	skin	localized and external	Bernese mountain dog	8.39178	Yes	862.125	Yes	No	0	0.249893
17990	histiocytic sarcoma	skin	localized and external	Bernese mountain dog	9.83836	Yes	45.9525	No	No	0	1.27841
18297	histiocytic sarcoma	periarticular	localized and external	Bernese mountain dog	8.69041	Yes	112.875	No	No	0	1.70492
18707	histiocytic sarcoma	skin	localized and external	Bernese mountain dog	4.83014	Yes	24.9274	Yes	Yes	7,56 PTPN11-1 [2,41-12,7]	0.976774
18109	histiocytic sarcoma	skin	localized and external	dogo argentino	6.95616	Yes	3033.75	No	No	0	0.359143
18278	histiocytic sarcoma	skin	localized and external	flat coated retriever	8.01096	Yes	233.475	No	No	0	0.28122
18355	histiocytic sarcoma	popliteal lymph node	localized and external	flat coated retriever	5.83562	Yes	1027.12	No	No	0	0.203165
18708	histiocytic sarcoma	periarticular	localized and external	flat coated retriever	8.2137	Yes	222.23	No	No	0	0.121014
19152	histiocytic sarcoma	muscle	localized and external	flat coated retriever	7.1589	Yes	660	No	No	0	0.518909
18129	histiocytic sarcoma	prescapular lymph node	localized and external	schnauzer	9.91507	No	8.67731		No	0	9.32507
13954	histiocytic sarcoma	spleen	localized and internal	Bernese mountain dog	1.39726	Yes	2241.72	No	No	0	0.160241
18719	histiocytic sarcoma	kidney	localized and internal	Bernese mountain dog	5.14521	Yes	589.462	No	No	0	0.34288
18160	histiocytic sarcoma	liver	localized and internal	Bernese mountain dog	3.57534	Yes	6319.5	No	No	0	0.0522114
18750	histiocytic sarcoma	spleen	localized and internal	Bernese mountain dog	5.19178	Yes	97.2813	No	No	0	1.20136
18348	histiocytic sarcoma	lung	localized and internal	Bernese mountain dog	8.84384	Yes	445.5	No	No	0	0.670431
18242	histiocytic sarcoma	lung	localized and internal	Bernese mountain dog	7.1589	Yes	361.68	Yes	Yes	1.63 PTPN11-2 [1.02-2.43]	0.286255
5472	histiocytic sarcoma	lung	localized and internal	Bernese mountain dog	7.90959	Yes	269.431	Yes	Yes	3,57 PTPN11-1 [2,45-4,7] and 20,9 PTPN11-2 [18,7-23,2]	0.253678
18932	histiocytic sarcoma	liver	localized and internal	Bernese mountain dog	5	Yes	3033.53	Yes	Yes	0,137 PTPN11-1 [0-6,8]	0.0843872
18673	histiocytic sarcoma	spleen	localized and internal	Bernese mountain dog	3.45753	Yes	1003.53	Yes	Yes	0,64 PTPN11-1 [0,342-0,939]	0.107079
18806	histiocytic sarcoma	iliaque lymph node	localized and internal	Bernese mountain dog	9.72877	Yes	5361.26	Yes	Yes	1,63 PTPN11-1 [1,32-1,94]	0.0462085
14291	histiocytic sarcoma	lung	localized and internal	Bernese mountain dog	9.42192	Yes	1712.7	Yes	Yes	14,4 PTPN11-1 [13-15.9]	0.138248
17406	histiocytic sarcoma	spleen	localized and internal	Bernese mountain dog	4.38356	Yes	122.155	Yes	Yes	8,29 PTPN11-2 [4,77-11,8]	0.432252
18867	histiocytic sarcoma	iliaque lymph nodes	localized and internal	flat coated retriever	6.60822	No	36.6667		No	0	10.5679
18427	histiocytic sarcoma	spleen	localized and internal	flat coated retriever	5.73699	Yes	3459.5	No	No	0	0.125102
18552	histiocytic sarcoma	mesenteric lymph nodes	localized and internal	golden retiriever	2.27945	Yes	99.3173	No	No	0	0.553869
19106	histiocytic sarcoma	spinal cord	localized and internal	Bernese mountain dog	6.44658	Yes	480.15	Yes	Yes	0,063 PTPN11-1 [0-0,13]	0.015
17702	histiocytic sarcoma	mediastinum	localized and internal	Bernese mountain dog	8.89315	Yes	66.5742	Yes	Yes	9,76 PTPN11-1 [7,17-12,3]	0.6
18461	histiocytic sarcoma	spleen	localized and internal	Bernese mountain dog	7.06575	Yes	70.9129	Yes	Yes	5,4 PTPN11-1 [1.5-9.3]	3.40825
17404	histiocytic sarcoma			Bernese mountain dog	6.83562	No	151.25		No	0	0.0346958
18404	histiocytic sarcoma and multicentric lymphoma - high grade - diffuse large B-cell		lymphoma stage IV, substage b	Bernese mountain dog	7.12329	Yes	2694.51	No	No	0	0.0298795
17537	histiocytic sarcoma and mast cell tumor	skin (footpad)	localized and external	flat coated retriever	7.52329	Yes	53.63	No	No	0	0.801508
13784	multicentric lymphoma - low grade			shi-tzu	13.2822	No	66.825		No	0	0.270762
13783	multicentric lymphoma - high grade			german shepherd	5.52055	No	616.339	No	No	0	0.0627125
18310	multicentric lymphoma - high grade			labernese	6.13973	No	1167.69		No	0	0.262788
18390	multicentric lymphoma - high grade - diffuse large B-cell		stage III, substage b	german shepherd	10.9534	Yes	35079		No	0	0.0192177
18680	multicentric lymphoma - high grade - diffuse large B-cell		stage IV, substage a	border collie	8.03014	Yes	240.326		No	0	0.15546
18182	multicentric lymphoma - high grade - diffuse large B-cell		stage IV, substage a	boxer	11.1863	Yes	305.25		No	0	0.167659
18334	multicentric lymphoma - high grade - B cell		stage IV, substage b	poodle	10.1534	Yes	1619.75		No	0	0.0474612
18744	multicentric lymphoma - high grade - diffuse large B-cell		stage V, substage a	beauce shepherd	4.52329	Yes	13387.4		No	0	0.0245471
18675	multicentric lymphoma - high grade - B cell		stage V, substage a	boxer	11.9205	Yes	1530.38		No	0	0.070154
18403	multicentric lymphoma - high grade - diffuse large B-cell		stage V, substage a	dogo argentino	11.4521	Yes	412.5		No	0	0.458976
18165	multicentric lymphoma - high grade - diffuse large B-cell		stage V, substage a	yorkshire	12.0082	Yes	5948.25		No	0	0.07
18710	multicentric lymphoma - high grade - diffuse large B-cell		stage V, substage b	australian shepherd	11.2932	Yes	14553		No	0	0.0265959
18250	multicentric lymphoma - high grade - diffuse large B-cell		stage V, substage b	belgian malinois	7.56712	No	1062.6		No	0	0.274696
18540	multicentric lymphoma - high grade - diffuse large B-cell		stage V, substage b	cavalier king charles	6.42192	No	1947		No	0	0.107371
18740	multicentric lymphoma - high grade - diffuse large B-cell		stage V, substage b	golden retriever	7.01096	Yes	14456.8		No	0	0.0101812
18352	multicentric lymphoma - high grade - diffuse large B-cell		stage V, substage b	labrador	7.46575	Yes	1249.88		No	0	0.185696
18671	multicentric lymphoma - high grade - B cell		stage V, substage b	mixed breed	6.65479	Yes	19486.5		No	0	0.00419279
18706	multicentric lymphoma - high grade - B cell		substage a	mixed breed	2.42466	Yes	3592.88		No	0	0.019088
17372	multicentric lymphoma - high grade - diffuse large B-cell			golden retiriever	2.34795	No	1175.62		No	0	0.205278
18844	multicentric lymphoma - high grade - T cell			cimarron	4.54795	No	25.41		No	0	2.78577
18751	multicentric lymphoma - high grade - diffuse large B-cell			golden retriever	8.55342	No	628.65		No	0	0.314242
13794	multicentric lymphoma - high grade- B cell and hemangiosarcoma			rottweiler	1.95068	No	90.9975	No	No	0	0.685886
18420	multicentric lymphoma - low grade			akita-inu	10.4849	No	131.175		No	0	0.59286
18679	multicentric lymphoma - high grade - T cell			boxer	5.53973	No	185.625		No	0	0.332831
18166	multicentric lymphoma - low grade			cavalier king charles	6.36986	No	151.25		No	0	0.531064
18718	oral melanoma		stage III	cocker spaniel	9.45753	Yes	35.0625		No	0	0.742245
19006	oral melanoma		stage III	pekingese	13.8877	Yes	827.062		No	0	0.312014
18303	oral melanoma		stage III	poodle	17.7014	Yes	64.075		No	0	0.461813
18333	oral melanoma		stage II	poodle	14.6658	Yes	60.775		No	0	0.588774
18394	oral melanoma		stage III	poodle	16.3041	Yes	7903.5		No	0	0.0695351
18848	oral melanoma		stage III	yorkshire	14.5315	Yes	46.4475		No	0	1.47736
18657	oral melanoma		stage IV	golden retiriever	10.4932	Yes	41.25		No	0	0.64317
18395	oral melanoma		stage IV	rottweiler	11.074	Yes	8.25		No	0	10.1006
18249	oral melanoma		stage IV	shi-tzu	10.537	Yes	298.65		No	0	0.310418
18838	oral melanoma		stage IV	german shepherd	6.71507	Yes	1101.38		No	0	0.201867
18803	oral melanoma			basset fauve de bretagne	10.5178	Yes	478.088		No	0	0.651001
18717	oral melanoma			Bernese mountain dog	7.82192	Yes	320.1		No	0	0.381509
18801	oral melanoma			cocker spaniel	6.87671	No	49910.1		No	0	0.00582132
18855	oral melanoma			golden retriever	8.72055	No	133.65		No	0	0.837547
18809	oral melanoma			labrador	12.6411	Yes	78.375		No	0	1.02444
13797	oral melanoma			poodle	11.9534	Yes	19.6597		No	0	0.971885
18175	other cancer - glioma			boxer	4.33699	Yes	107.02		No	0	0.0751224
13919	other cancer - hemangiosarcoma			beauce shepherd	4.7589	Yes	125.926	No	No	0	0.164552		6.90219
18335	other cancer - hemangiosarcoma			Bernese mountain dog	7.88767	Yes	170.362		No	0	0.415565
14209	other cancer - hepatocellular carcinoma			Bernese mountain dog	3.8137	Yes	10745.6		No	0	0.0631136
18896	other cancer - Langerhans cell sarcoma			whippet	3.76712	Yes	199.179	No	No	0	1.10493
18038	other cancer - nephroblastoma			Bernese mountain dog	9.23014	Yes	205.7		No	0	0.503645
18179	other cancer - soft tissue sarcoma			Bernese mountain dog	3.69041	Yes	470.25	No	No	0	0.539144
18752	other cancer - soft tissue sarcoma			Bernese mountain dog	11.6849	Yes	49.03	No	No	0	1.73907
17994	other cancer - uveal melanoma			yorkshire	9.69589	Yes	725.159		No	0	0.479367
17388	other cancer - uveal melanoma			labrador	10.1562	Yes	19.635		No	0	8.00997
18402	non cancerous disease - adenoma			Bernese mountain dog	9.47671	Yes	294.375		No	0	0.986791
4251	non cancerous disease - ameloblastoma			Bernese mountain dog	11.4959	Yes	567.129		No	0	0.596825
17426	non cancerous disease - hepatic disease			Bernese mountain dog	6.68767	Yes	0.75		No	0	7.39434
19099	non cancerous disease - old age, euthanasia			Bernese mountain dog	11.6877	No	536.25		Yes	PTPN11-1 1,1 [0,7-1,5]	0.460022
14285	non cancerous disease - periodontitis			Bernese mountain dog	7.03562	Yes	35.5025		No	0	1.70549
18240	non cancerous disease - periodontitis			coton de tuléar	8.73973	No	3030.36		No	0	0.00753426
18238	non cancerous disease - periodontitis			mixed breed	12.6932	No	292.014		No	0	0.0612364
18239	non cancerous disease - periodontitis			poodle	8.87671	No	476.19		No	0	0.0325988
18241	non cancerous disease - periodontitis			yorkshire	NA	No	225.06		No	0	0.197005
18558	non cancerous disease - reactive histiocytosis			white swiss shepherd	4.17534	No	634.891	No	No	0	0.35133
13059	non cancerous disease - retinal atrophy			border collie	4.13425	Yes	72.4069		No	0	1.24115
19098	non cancerous disease- sensitive neuropathy			border collie	0.539726	No	130.828		No	0	0.667019
18256	non cancerous disease- sensitive neuropathy			fox terrier	2.12329	No	50.325		No	0	1.38437
19007	non cancerous disease-splenoma			Bernese mountain dog	7.5863	Yes	4.825		No	0	0.909708
11845	healthy dog			Bernese mountain dog	6.22466	No	679.412		No	0	0.356364
11857	healthy dog			Bernese mountain dog	6.35342	No	319.99		No	0	0.0533432
18701	healthy dog			Bernese mountain dog	11.0438	No	338.594		No	0	0.0601102
18702	healthy dog			Bernese mountain dog	9.47397	No	286.846		No	0	0.0129333
18703	healthy dog			Bernese mountain dog	7.89315	No	131.817		No	0	0.94583
18704	healthy dog			Bernese mountain dog	8.86849	No	347.6		No	0	0.366132
18753	healthy dog			Bernese mountain dog	11.6849	No	516.577		No	0	0.274601
18856	healthy dog			Bernese mountain dog	9.39178	No	168.078		No	0	0.358125
18857	healthy dog			Bernese mountain dog	11.3452	No	1101.38		No	0	0.227058
18708	healthy dog			flat coated retriever	7.12055	No	2941.55		No	0	0.121014
18709	healthy dog			flat coated retriever	7.99178	No	3895.18		No	0	0.0730513
18850	healthy dog			flat coated retriever	12.8658	No	303.275		No	0	0.303304
18894	healthy dog			flat coated retriever	6.19452	No	671.611		No	0	0.471254
18895	healthy dog			flat coated retriever	0.156164	No	408.375		No	0	0.551249
19155	healthy dog			flat coated retriever	0.309589	No	6.66667		No	0	0.795557
19156	healthy dog			flat coated retriever	0.309589	No	8.5		No	0	0.985498
19157	healthy dog			flat coated retriever	0.309589	No	11.4476		No	0	0.530943
18553	healthy dog			golden retriever	5.72055	No	590.04		No	0	0.662425
8280	healthy dog			mixed breed	14.3918	No	168.548		No	0	0.507891
Supplementary table 1: The main characteristics of the 133 dogs included in the study and those tested for PTPN11 mutations (PTPN11-1 for E76K and PTPN11-2 for G503V). The mutations were searched in the cfDNA extracted from the plasma of dogs by ddPCR and in the tumors of dogs with HS. * When available, the WHO stage of lymphoma or melanoma was provided according to 48.
	NA: Non available
