# Supplementary material for: Circulating tumor DNA is detectable in canine histiocytic sarcoma, oral malignant melanoma, and multicentric lymphoma
Source: Sci Rep. 2021 Jan 13;11:877. doi: 10.1038/s41598-020-80332-y (PMC7806858; doi:10.1038/s41598-020-80332-y)
Supplement: Supplementary file 3 — Supplementary Information 3. [file 41598_2020_80332_MOESM3_ESM.xlsx]

## Sheet: title page
Title	Circulating tumor DNA is detectable in canine histiocytic sarcoma, oral malignant melanoma and multicentric lymphoma
Autors	Anaïs Prouteau, Jérôme Alexandre Denis, Pauline De Fornel, Edouard Cadieu, Thomas Derrien, Camille Kergal, Nadine Botherel, Ronan Ulvé, Mélanie Rault, Amira Bouzidi, Romain François, Laetitia Dorso, Alexandra Lespagnol, Patrick Devauchelle, Jérôme Abadie, Catherine André and Benoît Hédan*

## Sheet: Supplementary table 2
Clinical forms of HS	Mutation in cfDNA	No mutation in cfDNA	Sensitivity of the test to diagnose HS	p-value (Statistic test)
External forms (periarticular, skin)	2	13	13.3%	0.0042 (Fisher exact)
Internal forms (abdominal organs, thoracic organs)	19	13	59.4%
Localized disease	11	19	36.7%	0.25 (Chi square)
Disseminated disease	10	7	58.8%
Thoracic location (lungs, mediastinum)	10	3	0.77	0.01 (Fisher exact)
Bernese mountain dogs	21	18	53.8%	0.0026 (Fisher exact)
Other breeds	0	10	0
Supplementary table 2: The sensitivity of the ctDNA test to diagnose HS in dogs. The sensitivity depends directly on the presence of the PTPN11 mutation in the tumor. The results indicate that mutant PTPN11 was more frequent in disseminated and internal forms and in the lungs/mediastinum (thoracic location). The thoracic masses were confirmed by histological examination and may be associated with…
